# Supplementary material for: Antibiotic Resistance of Legionella pneumophila in Clinical and Water Isolates—A Systematic Review
Source: Int J Environ Res Public Health. 2020 Aug 11;17(16):5809. doi: 10.3390/ijerph17165809 (PMC7459901; doi:10.3390/ijerph17165809)
Supplement: Supplementary file 1 [file ijerph-17-05809-s001.zip]

Archive with 1 entries (1 files):
- ijerph-860733-supplementary.xls
