# Supplementary material for: Antibiotic Resistance of Legionella pneumophila in Clinical and Water Isolates—A Systematic Review
Source: Int J Environ Res Public Health. 2020 Aug 11;17(16):5809. doi: 10.3390/ijerph17165809 (PMC7459901; doi:10.3390/ijerph17165809)
Supplement: Supplementary file 1 [file ijerph-17-05809-s001.zip › ijerph-860733-supplementary.xls]

## Sheet: RAW DATA
Full details of 89 studies identified during the systematic literature search of antibiotic resistance of Legionella pneumoniae in clinical and water isolates
Author, year;Journal	PMID	Title	Study design	Total sample size	Country	Collection Year (s)	Clinical, Water, Both, Biofilm	Site of sampling for the water isolates (cooling tower, drinking water, swimming pool water, bath water)	Site of sampling for the biofilm isolates (cooling tower, drinking water, swimming pool water, bath water)	Material for the biofilm	Specimen(s) for the clinical isolates	Disinfection method for the environmental samples	Co-existance with other bacteria (symbiotic or antagonistic relationship)	Community Acquired Pneumonia (CAP) reported	Drug therapy	Method chosen for antimicrobial testing (Kirby Bauer/MIC Broth Microdilution, Agar Dilution, E-test, Other)	Reference protocol	Interpretation criteria	Medium used (BCYE, BCYE-a, Mueller Hinton)	Antibiotics used in each method	MIC50 value (Detected, Non detected, Non defined)	MIC90 value (Detected, Non detected, Non defined)	MIC range (Detected, Non detected, Non defined)	Resistance to antibiotics (Detected, Non detected, Non defined)	Antibiotic(s) in which resistance was observed	Molecular techniques used	Other/Comments e.g. temperature, patient outcome
Alexandropoulou I.,2013;J Infect Dis Ther	DOI: 10.4172/2332-0877.1000e103	Antibiotic Susceptibility Surveillance of Environmental Legionella Strains: Application of the E-Test to Bacteria Isolated From Hospitals in Greece.	Original article	43 L. pneumophila isolates	Greece	2009-2011	Water	Water systems from four hospitals in Northern Greece				NA	NA	NO		MIC-E-test	NCCLS, Nielsen et al. 2000	NCCLS	BCYE-a	CIP, ERM	ND	ND	D	D	low-level resistant to CIP, ERM		As there is no specific regulation on susceptibility testing and Legionella spp. has particular nutritional requirements, various methods have been used to determine MIC values, with E-test, broth dilution and disc diffusion methods, being the most popular ones
Alexandropoulou I.,2019;Healthcare	30857147	A Proactive Environmental Approach for Preventing Legionellosis in Infants: Water Sampling and Antibiotic Resistance Monitoring, a 3-Years Survey Program	Original article	20 L. pneumophila isolates	Greece	July 2007-December 2010, March 2008-July 2010, April 2008-June 2010	Water	Sink taps from ICUs and obstetric clinics				Hyperchlorination and thermal shock treatment	NA	NO		MIC-E-test	NCCLS, Nielsen et al. 2000	NCCLS	BCYE-a	CIP, ERM	NA	NA	D	D	low-level resistant to CIP, ERM	PCR identification	During our study there was no specific legislation for the detection of Legionella spp. in Greece, except of a series of guidelines, demonstrated by the Hellenic Ministry of Health.These were conducted on the basis of EuropeanWorking Group for Legionella Infections (EWGLI) instructions
Al-Sulami A.A.,2013;East Mediterr Health J.	24673084	Isolation and identification of Legionella pneumophila from drinking water in Basra governorate, Iraq.	Original article	150 L. pneumophila isolates	Iraq	August 2008-April 2009	Water	Tap water, reverse-osmosis water suppliers				Hyperchlorination	NA	ΝΟ		Kirby-Bauer	Stokes et al. 1980	NA	MH	DOX, ERM, STR, GM, CL, AMP				D	AMP, ERM, CL, GM
Birteksöz-Tan A.S.,2012;Folia Microbiol	22627604	Postantibiotic effect of various antibiotics on Legionella pneumophila strains isolated from water systems.	Original article	4 L. pneumophila isolates	Turkey	NA	Water	2-hot water tanks, 2-shower Heads				NA	NA	NO		MIC-BM	CLSI	CLSI	BYE broth	AZM, CL, CIP, LEV	ND	ND	D	NDF
Blasco M.D.,2008; J Appl Microbiol	18298535	Multiresistant waterborne pathogens isolated from water reservoirs and cooling systems.	Original article	15 L. pneumophila isolates	Spain	2004-2005	Water	Water from four natural water reservoirs and four industrial cooling towers				ΝΑ	NA	NO		MIC-BM	Saito et al. 1985	NA	BSYE	NA, FL, LEV, CIP, GAT, OF, OX-AC, ERM, KN, OXY, RIF, CL, CTX, IPM, AMC, ATM, SXT	D	ND	ND	D	ATM, SXT
Bonfiglio G.,2004;J Chemother.	15565921	In vitro activity of thiamphenicol, erythromycin and fluoroquinolones against Legionella pneumophila.	Letter	36 L. pneumophila isolates	Italy	NA	Clinical				NA		NA	NA	NA	MIC-BM	NCCLS	NCCLS	BYE-a	THM, ERM, CIP, LEV	D	D	D	NDF
Bruin J.P.,2012;Diagn Microbiol Infect Dis.	22100012	Wild-type MIC distribution and epidemiological cut-off values in clinical Legionella pneumophila serogroup 1 isolates.	Original article	183 L. pneumophila isolates	The Netherlands	2002-2008	Clinical				NA		NA	YES	NA	MIC-E-test	This article	EUCAST	BCYE-a	CIP, LEV, MOX, ERM, AZM, CL, CTX, RIF, DOX, TIG	D	D	D	ND	CIP, AZM	AFLP and/or SBT	ECOFF values. All antimicrobials showed a WT distribution, although the width varied from 2 twofold dilutions to 8 dilutions
Bruin J.P.,2013;Diagn Microbiol Infect Dis.	23583350	Correlation of MIC value and disk inhibition zone diameters in clinical Legionella pneumophila serogroup 1 isolates.	Original article	183 L. pneumophila isolates	The Netherlands	2002-2008	Clinical				NA		NA	NA	NA	Kirby-Bauer and MIC-E-test	NA	NA	BCYE-a	CIP, LEV, MOX, ERM, AZM, CL, CTX, RIF, DOX, TIG	ND	ND	D	NDF
Bruin J.P.,2014;J Antimicrob Chemother	24898020	Isolation of ciprofloxacin-resistant L. pneumophila in a patient with severe pneumoia	Short communication/case control	one patient	The Netherlands	2014	Clinical				BAL (Broncho Alveolar Lavages)		NA	YES	CFT, GM, CIP	MIC-E-test	EUCAST, Bruin et al. 2012	ECOFF	BCYE-a	CIP	D	ND	ND	D	CIP	PCR, Sequencing
Critchley A.I.,2001;Clin Microbiol Infect	12047413	In vitro activity of levofloxacin against contemporary clinical isolates of Legionella pneumophila, Mycoplasma pneumoniae and Chlamydia pneumoniae from North America and Europe	Original article	146 L. pneumophila isolates	North America and Europe	1995-1999	Clinical				Clinical sources		NA	YES	NA	MIC-BM	NCCLS	NCCLS	BCYE	LEV, ERM, CL, AZM, DOX	D	D	D	D	ERM, AZM, DOX
De Giglio O.,2015;Environ Res.	26298602	Antibiotic susceptibility of Legionella pneumophila strains isolated from hospital water systems in Southern Italy.	Original article	100 L. pneumophila isolates	Italy	2000-2007	Water	Hospital drinking water system				ΝΑ	NA	ΝΟ		MIC-E-test	Bruin et al. 2012	NA	BCYE-a	AZM, CTX, CL, DOX, ERM, RIF, TIG, CIP, LEV, MOX	D	D	D	NDF
Dubois J.,1989;Diagn Microbiol Infect Dis.	2791504	In vitro activity of lomefloxacin (SC 47111 or NY-198) against isolates of Legionella spp.	Original article	155 L. pneumophila isolates	Canada	NA	Both	NA			NA	NA	NA	NA	NA	MIC-AD	This article	NA	BYE	LOM, RIF, ERM	D	D	D	NDF			The activity of lomefloxacin was similar against the isolates obtained from patients or from environmental sources.
Dubois J.,1999;Diagn Microbiol Infect Dis	10212753	In vitro activity of gatifloxacin, compared with ciprofloxacin, clarithromycin, erythromycin, and rifampin, against Legionella species.	Original article	181 L. pneumophila isolates	Canada	NA	Clinical				Respiratory tract		NA	NA	NA	MIC-BM	NCCLS	NCCLS	BCYE	GAT, CIP, CL, ERM, RIF	D	D	D	D	ERM
Dunbar L.M., 2007;Clin Microbiol Infect.	17403130	Activity of telithromycin and comparators against isolates of Legionella pneumophila collected from patients with community-acquired respiratory tract infections: PROTEKT Years 1-5.	Research note	133 L. pneumophila isolates	Australia, Belgium, the Czech Republic, France, Germany, Hungary, Ireland, Italy, Japan, Portugal, Spain, Sweden and the USA	1999-2000, 2003-2004	Clinical				Sputum (59), bronchoalveolar lavage fluid (44), naso- pharyngeal swabs (2), middle ear fluid (1), throat swabs (1)		NA	YES	NA	Other	This article	NA	MH broth and BCYE	AZM, CL, ERM, LEV, LEV, TEL	D	D	D	NDF
Edelstein P.H., 1980; Antimicrob Agents Chemother	742561	Susceptibility of Legionella pneumophila to twenty antimicrobial agents.	Original article	33 L. pneumophila isolates	USA	NA	Clinical				NA		NA	NA	NA	MIC-AD	This article	NA	BCYE	P-G, AMP, CRB, CFT, CFM, CFP, MOXA, FOX, CF, GM, AN, NET, ERM, ROS, CL, T, TE, DOX, MIN, RIF	D	D	D	NDF
Edelstein P.H., 1992; Antimicrob Agents Chemother	1489182	In vitro activities of fleroxacin against clinical isolates of Legionella spp., its pharmacokinetics in guinea pigs, and use to treat guinea pigs with L. pneumophila pneumonia.	Original article	15 L. pneumophila isolates	USA	NA	Clinical				NA		NA	NA	NA	Kirby-Bauer and MIC-BM	Edelstein et al. 1990	NA	BCYE-a	FL, ERM	D	D	D	ND
Edelstein P.H., 1994; Antimicrob Agents Chemother.	8192443	In vitro extracellular and intracellular activities of clavulanic acid and those of piperacillin and ceftriaxone alone and in combination with tazobactam against clinical isolates of Legionella species.	Original article	15 L. pneumophila isolates	USA	NA	Clinical				NA		NA	NA	NA	MIC-BM	Edelstein et al. 1989 and 1992	NA	BYE-a	tazobactam, CFTR, PIP, CA	D	D	D	NDF
Edelstein P.H., 1996;Diagn Microbiol Infect Dis.	8834872	Activity of trovafloxacin (CP-99,219) against Legionella isolates: in vitro activity, intracellular accumulation and killing in macrophages, and pharmacokinetics and treatment of guinea pigs with L. pneumophila pneumonia.	Original article	15 L. pneumophila isolates	USA	NA	Clinical				NA		NA	NA	NA	MIC-BM	Edelstein et al. 1985	NA	BCYE-a	TROV, OFL	D	D	D	ND
Edelstein P.H., 1999;Diagn Microbiol Infect Dis.	9990477	In vitro activity of SCH 27899 (Ziracin) against Legionella species.	Original article	50 L. pneumophila isolates	USA	NA	Clinical				NA		NA	NA	NA	MIC-BM	Edelstein et al. 1996	NA	BYE-a	Sch 27899, ERM, OFL	ND	D	ND	NDF
Edelstein P.H., 2000;Diagn Microbiol Infect Dis.	10744367	In vitro activity of quinupristin/dalfopristin (Synercid, RP 59500) against Legionella spp.	Original article	15 L. pneumophila isolates	USA	NA	Clinical				NA		NA	NA	NA	MIC-BM	Edelstein et al.1996	NA	BYE-a broth	QD, ERM, AZM	D	D	D	NDF
Edelstein P.H., 2005;Antimicrob Agents Chemother.	15917565	In vitro and intracellular activities of LBM415 (NVP PDF-713) against Legionella pneumophila.	Original article	13 L. pneumophila isolates	USA	NA	Clinical				NA		NA	NA	NA	MIC-BM	Edelstein et al.1996	NA	BYE	LBM415, ERM, LEV, AZM	D	D	D	NDF
Erdogan H., 2010;Environ Monit Assess	20049525	In vitro activity of antimicrobial agents against Legionella isolated from environmental water systems: first results from Turkey.	Original article	61 L. pneumophila isolates	Turkey	2003-2006	Water	Hotel and hospital water systems				NA	NA	NO		MIC-BM	This article	This article	BYE-a	RIF, CL, LEV, CIP, AZM	D	D	D	ND
Farrell D.J.,2010;Int J Antimicrob Agents	20211548	Antimicrobial characterisation of CEM-101 activity against respiratory tract pathogens, including multidrug-resistant pneumococcal serogroup 19A isolates.	Original article	30 L. pneumophila isolates	Worldwide sample of isolates	2005-2010	Clinical				Respiratory samples		NA	YES	NA	MIC-BM and MIC-AD	CLSI	CLSI	MH and BCYE-a	CEM-101, LEV, AZM, CL, ERM, TEL, CD, QD, CFD, LN, SXT, CIP, TE, AMP, RIF	D	D	D	NDF
Felmingham D., 2006;J Infect	15996744	In vitro activity of telithromycin against Gram-negative bacterial pathogens.	Original article	60 L. pneumophila isolates	Worldwide sample of isolates	2001-2002	Clinical				1. clinical material supplied by centres in various European countries 2. patients with community-acquired respiratory tract infections (RTIs) from centres worldwide as part of a longitudinal surveillance study		NA	YES	NA	MIC-BM	CLSI	CLSI	BCYE	TEL	D	D	D	ND
Fritsche R.,2005; Antimicrob Agents Chemother	15793128	Comparative antimicrobial characterization of LBM415 (NVP PDF-713), a new peptide deformylase inhibitor of clinical importance.	Original article	50 L. pneumophila isolates	USA	2001-2002	Clinical				Clinical specimens		NA	NA	NA	MIC-AD	NCCLS	NCCLS	BYE and BYE-a	LBM415, AMX, AMP, AZM, CFTR, CL, CIP, CHL, CD,DOX, ERM, GM, LEV, LN, P, QD, RIF, STR, TC, TE, VAN	D	D	D	D	LBM415, ERM	Spontaneous mutation rates and passaging experiments.	The use of charcoal in the BYE test medium markedly reduced LBM415 activity
Garcia M.T., 2000;Antimicrob Agents Chemother	10898695	In Vitro Activities of Gemifloxacin versus Five Quinolones and Two Macrolides against 271 Spanish Isolates of Legionella pneumophila: Influence of Charcoal on Susceptibility Test Results	Original article	270 L. pneumophila isolates (250 clinical and 20 environmental)	Spain	1983-1999	Both	NA			NA	NA	NA	NA	NA	MIC-BM and MIC-AD	Edelstein et al.1989	NA	BYE for BM and BCYE-a for AD	LEV, TRV, GR, CL, GMF, ERM, OFL, CIP	D	D	D	D	ERM on BM and TRV, GR, GMF, ERM, OFL, CIP on AD		It has been reported that the use of BCYEa results in 4- to 10-fold increases in the MICs compared with those obtained by tests that use BYEa medium
Gómez-Lus R., 1991;Rev Esp Quimiterap	NA	In vitro susceptibility of 98 clinical and environmental isolates of Legionella pneumophila to ciprofloxacin, norfloxacin and ofloxacin	Original article	73 L. pneumophila isolates (45 clinical and 28 environmental)	Spain	NA	Both	Military residence of Zaragoza			Zaragoza university hospital	NA	NA	NA	NA	MIC-AD	Chang et al. 1982	NA	BYE	CIP, OFL, NOR	D	D	D	NDF
Gómez-Lus R., 2001;Int J Antimicrob Agents	11463526	Comparative in vitro bacteriostatic and bactericidal activity of trovafloxacin, levofloxacin and moxifloxacin against clinical and environmental isolates of Legionella spp.	Original article	121 L. pneumophila isolates	USA	1984-1985	Both	NA			NA	NA	NA	NA	NA	MIC-BM	NA	NA	BYE	TRV, LEV, MOX, CIP, OFL, RIF, ERM, AZM	ND	D	ND	ND
Graells T.,2018;Environ Res.	29982152	Legionella pneumophila recurrently isolated in a Spanish hospital: Two years of antimicrobial resistance surveillance.	Original article	44 L. pneumophila isolates	Spain	February 2015-January 2017	Water	Hot water system (46 from taps, 3 from showers, 2 from heaters) and from cooling towers				NA	NA	NO		MIC-E-test and Kirby-Bauer	EUCAST	ECOFF and Bruin et al.2010	BCYE-a	E-test: CIP, LEV, MOX, ERM, AZM, AMC, CTX, DOX/KB: RIF, SXT, FOX, CIP, LEV, MOX, ERM, AZM, AMC, CTX	D	D	D	ND	The antibiotic susceptibility tests in all 44 environmental strains did not show significant variation within the study period with any antibiotic tested, independently of the method used, which indicates no tendency to resistance.	PFGE, SBT	There is no gold standard or any standard method for antimicrobial susceptibility testing of L. pneumophila. MICs can be different depending on the method and this is influenced mainly by the media used. BCYEα, containing charcoal, affects the action of some antibiotics like fluoroquinolones, macrolides, rifampicin, doxycycline and sulfamethoxazole- trimethoprim.
Grossman T.H., 2017;mSphere.	28251179	Fluorocycline TP-271 Is Potent against Complicated Community-Acquired Bacterial Pneumonia Pathogens.	Original article	70 L. pneumophila isolates	USA	1992-2010	Clinical				Various clinical collections		NA	NA	NA	MIC-AD	CLSI	CLSI	BYE	TP-271, TE, TIG, ERM, LEV	D	D	D	D	TP-271, TE
Hohl P., 1988;Infection	3403040	Cefetamet pivoxil: bacteriostatic and bactericidal activity of the free acid against 355 gram-negative rods.	Original article	15 L. pneumophila isolates	Belgium	NA	Clinical				NA		NA	NA	NA	MIC-BM	NCCLS	Edelstein et al.1980	BCYE	cefetamet pivoxil, CFTR	D	D	D	NDF
Hohl PE;1992;Infection	1582691	FatalLegionella pneumophila pneumonia: Treatment failure despite early sequential oral-parenteral amoxicillin-clavulanic acid therapy	Case report	1 L. pneumophila isolate (from 1 patient)	Switzerland	NA	Clinical				Sputum		NA	YES	AMC, ERM	Kirby-Bauer	Stokes et al. 1980	NA	BCYE	AMC	ND	ND	ND	D	AMC
Hoogkamp-Korstanje J.A., 1997;J Antimicrob Chemother.	9338498	In-vitro activities of ciprofloxacin, levofloxacin, lomefloxacin, ofloxacin, pefloxacin, sparfloxacin and trovafloxacin against gram-positive and gram-negative pathogens from respiratory tract infections.	Original article	50 L. pneumophila isolates	The Netherlands	NA	Clinical				Respiratory tract		NA	YES	NA	MIC-BM	Bongaerts, G.P. & Hoogkamp-Korstanje, J.A.A.,1993	NA	BYE	CIP, LEV, OFL, TRV, LOM, PF, SP	ND	D	D	D	low resistance to pefloxacin, lomefloxacin
Huband D.,1993; Antimicrob Agents Chemother.	8109918	In vitro antibacterial activities of PD 138312 and PD 140248, new fluoronaphthyridines with outstanding gram-positive potency.	Original article	10 L. pneumophila isolates	USA	NA	Clinical				NA		NA	YES	NA	MIC-BM	NCCLS	NCCLS	BCYE	PD 138312, PD 140248, CIP, OFL, IPM, ERM, RIF	D	D	D	D	PD138312, ERM
Huband D.,2014; AAC	25385112	In vitro antibacterial activity of AZD0914, a new spiropyrimidinetrione DNA gyrase/topoisomerase inhibitor with potent activity against Gram-positive, fastidious Gram-Negative, and atypical bacteria.	Original article	10 L. pneumophila isolates	USA	NA	Clinical				NA		NA	NA	NA	MIC-BM	CLSI and Edelstein et al.1990	CLSI	BCYE-a	AZD0914,LN, CIP, coumermycin A1, MET,ATM, AMX, AZM, CAZ, CFTR, CXM, CA, CL, ERM, GM, LEV, MEM, NOV, P, RIF, TE, VAN	D	D	D	D		PCR experiments
Jia X., 2019;Antimicrob Agents Chemother	31405864	Antibiotic Resistance and Azithromycin Resistance Mechanism of Legionella pneumophila Serogroup 1 in China.	Original article	149 L. pneumophila isolates	China	2002-2016	Both	NA			NA	NA	NA	NA	NA	MIC-BM	EUCAST	ECOFF	BCYE-a	ERM, AZM, LEV, MOX, RIF	ND	ND	D	D	AZM	SBT and PCR experiments to explore the relationship between drug resistance and virulence.
Johnson D.M., 1992;Eur J Clin Microbiol Infect Dis.	1425738	Antimicrobial activity of ten macrolide, lincosamine and streptogramin drugs tested against Legionella species.	Original article	103 L. pneumophila isolates	USA	1981-1990	Both	NA			NA	NA	NA	NA	NA	MIC-BM	NCCLS and cited publications	NCCLS and cited publications except from Dirithromycin, RP59500, Virginiamycin due to unpublished interpretive criteria.	BCYE	RP59500, AZM, DOX, CL, DIR, TLS, ROX, CD, VRG, CIP, MEM, RIF, ERM, SXT	D	D	D	NDF
Jonas D., 2000; J Antimicrob Chemother.	10980164	The effect of azithromycin on intracellular Legionella pneumophila in the Mono Mac 6 cell line at serum concentrations attainable in vivo.	Original article	2 L. pneumophila isolates	Germany	NA	Clinical				BAL (Broncho Alveolar Lavages)		NA	YES	NA	MIC-BM	Edelstein et al. 1989,1992	NA	BYE-a	AZM, CIP/cilastatin sodium, AMC, CEFT, GM	ND	ND	D	D	AZM, ceftizoxime, AMC
Jonas D., 2001; J Antimicrob Chemother.	1157897	Efficacy of moxifloxacin, trovafloxacin, clinafloxacin and levofloxacin against intracellular Legionella pneumophila.	Original article	6 L. pneumophila isolates	Germany	NA	Clinical				BAL (Broncho Alveolar Lavages)		NA	YES	NA	MIC-BM	Edelstein et al. 1989,1992	NA	BYE-a	TRV, MOX, LEV, CD, GM	ND	ND	D	ND
Jones R.N., 1987;Diagn Microbiol Infect Dis.	3472705	Antimicrobial activity of imipenem and SCH34343 against Legionella species.	Original article	24 L. pneumophila isolates	USA	NA	Clinical				NA		NA	NA	NA	MIC-BM	Swenson et al. 1987	NA	BCYE-a	IPM, SCH34343, AMC, CTX, ERM, RIF	D	D	D	D	SCH34343, AMC, CTX, ERM
Koide M., 1997;J Infect Chemother	NA	In Vitro and In Vivo Evaluation of the Antimicrobial Activity of Azithromycin against Legionella Species	Original article	22 L. pneumophila isolates	Japan	NA	Clinical				NA		NA	NA	NA	MIC-BM	NCCLS	NCCLS	BYE-a	AZM, EM, ROX, CL, CEFT	D	D	D	NDF
Koshkolda T., 2018;J Antimicrob Chemother	29136147	Antibiotic susceptibility of clinical Legionella pneumophila serogroup 1 strains isolated in Germany	Short communication	100 L. pneumophila isolates	Germany	2001-2016	Clinical				NA		NA	YES	NA	MIC-E-test	EUCAST	ECOFF and Bruin et al.2012	BCYE-a	LEV, MOX, ERM, CIP, NOR, RIF, AZM, CL, DOX	D	D	D	NDF		SBT TYPING	community acquired (61%), nosocomially acquired (18%) or travel associated (15%).
Kunishima H., 2000;J Infect Chemother	11810567	Evaluation of the activity of antimicrobial agents against Legionella pneumophila multiplying in a human monocytic cell line, THP-1, and an alveolar epithelial cell line, A549.	Original article	1 L. pneumophila isolate	Japan	NA	Clinical				Sputum		NA	NA	NA	MIC-BM	Liebers et al. 1989	Vilde et al. 1987	BYE-a broth	ERM, CL, CIP	ND	ND	ND	D	ERM, CL, CIP
Lai CC;2010;Infection	20349106	Hospital-acquired pneumonia and bacteremia caused by Legionella pneumophila in an immunocompromised patient.	Case report	1 L. pneumophila isolate (from 1 patient)	Taiwan	NA	Clinical				Blood		NA	YES	CAZ, CD, CIP	MIC-E-test	Nielsen et al. 2000	NA	BCYE	CD	D	ND	ND	D	CD
Li Z.D.,1986;Chin Med J	3100206	A strain of Legionella pneumophila isolated from a pneumonic patient.	Case report	1 L. pneumophila isolates	China	1983	Clinical				Sputum		NA	YES	ERM	Kirby-Bauer	NA	NA	NA	RIF, ERM	NA	NA	NA	ND
Liebers D.M., 1989;J Antimicrob Chemother.	2526110	Susceptibility of Legionella pneumophila to eight antimicrobial agents including four macrolides under different assay conditions.	Original article	48 L. pneumophila isolates	USA	NA	Clinical				NA		NA	NA	NA	MIC-BM and MIC-AD	Washington & Sutter,1980 for MIC-AD. For MIC-BM non available	NA	BCYE and BSYE	ROX, A-56268, ERM, ROS, CIP, NOX, IPM, RIF,	D	D	D	NDF
Liguori G.,2009;Ann Clin Microbiol Antimicrob.	20015394	Microbiological evaluation of the efficacy of two new biodetergents on multidrug-resistant nosocomial pathogens.	Original article	Not specifically defined number of isolates	Italy	2002-2005	Water	Outlet				NA	NA	NO		MIC-BM	CLSI	CLSI	BCYE	NTI 30 C4281 BATT1 and NTI 30 C4282 BATT2 natural biocides	ND	ND	D	NDF
Loza E.,1992;Eur J Clin Microbiol Infect Dis.	1468430	Comparative in vitro activity of clarithromycin. Spanish Collaborative Group.	Original article	100 L. pneumophila isolates	Spain	1989-1990	Clinical				NA		NA	NA	NA	Kirby-Bauer	NCCLS	NCCLS	BCYE	CL, ERM, ROX, M	D	D	D	D	probably ROX and M
Mallegol J.,2014;AAC	24277019	Antimicrobial Activity of Solithromycin against Clinical Isolates of Legionella pneumophila Serogroup 1	Original article	196 L. pneumophila isolates	Canada	1980-2011	Clinical				NA		NA	NA	NA	MIC-BM	CLSI and Stout et al. 2005	No susceptibility-testing breakpoints are available for L. pneumophila.	BCYE	SOL, AZM	D	D	D	D	AZM	PCR experiments/typing
March G.A., 2019;Enferm Infecc Microbiol Clin	30591389	Epidemiological surveillance and wild-type MIC distribution of Legionella pneumophila in north-western Spain. 2003-2016.	Original article	104 L. pneumophila isolates	Spain	2003-2016	Water	Recreational swimming pools				NA	NA	NO		MIC-E-test	EUCAST	ECOFF	BCYE-a	AZM, CL, CIP, LEV, RIF, SXT, DOX, TIG	D	D	D	NDF
Marques T., 1996;Clin Microbiol Infect.	11864134	Susceptibility testing by E-test and agar dilution of 30 strains of LegioneZZa spp. isolated in Portugal	Original article	32 L. pneumophila isolates (16 clinical and 15 environmental)	Portugal	NA	Both	NA			NA	NA	NA	NA	NA	MIC E-test and MIC-AD	NCCLS	Edelstein et al.1980 for MIC-AD	MH and BCYE-a and BYE	ERM, ROX, CIP, DOX,SXT, RIF	D	D	D	D	ERM, ROX, CIP, DOX,SXT
Miyashita N., 2018;J Infect Chemother	29459000	In vitro activity of various antibiotics against clinical strains of Legionella species isolated in Japan.	Original article	58 L. pneumophila isolates	Japan	2008-2016	Clinical				NA		NA	NA	NA	MIC-AD	Sawatari et al. 1984	NA	BSYE-a	LEV, GRNX, RIF, CIP, PZ, MOX, CL, AZM, MIN	D	D	D	ND	No resistance against the antibiotics tested was detected.
Moffie B.G., 1988;J Antimicrob Chemother	3204075	Sensitivity and resistance of Legionella pneumophila to some antibiotics and combinations of antibiotics.	Original article	20 L. pneumophila isolates	The Netherlands	NA	Clinical				patient-isolates, mostly of serogroup 1, which were not related epidemiologically		NA	NA	ΝΑ	MIC-BM	Edelstein et al.1980	NA	ΒΥΕ-a	RIF, ERM, NOR, CIP	D	D	ND	NDF		PCR detection of mutations	The combination of erythromycin and rifampicin was synergistic. Combinations of ciprofloxacin and erythromycin and of rifampicin and ciprofloxacin showed only indifference
Nielsen K., 2000;Diagn Microbiol Infect Dis.	10744366	Susceptibility of Legionella species to five antibiotics and development of resistance by exposure to erythromycin, ciprofloxacin, and rifampicin.	Original article	41 isolates L. pneumophila (38 clinical and 3 environmental)	Denmark	NA	Both	Tap water from a Danish hospital			NA	NA	NA	NA	NA	MIC-E-test	Jensen et al. 1992	NCCLS	BCYE-a	ERM, CIP, OFL, CD, RIF	D	ND	D	D	High level resistance to CD and Low-level resistance TO ERM, CIP		Of the clinical isolates, 64% were resistant to clindamycin.There were no significant differences between the MIC50 values obtained for clinical and nonclinical Legionella strains.
Obrink-Hansen K.,2015;AAC	25666151	Moxifloxacin Pharmacokinetic Profile and Efficacy Evaluation in Empiric Treatment of Community-Acquired Pneumonia	Original article/Propsective, observational study	1 L. pneumophila isolate	Denmark	NA	Clinical				Sputum and whole-blood		YES	YES	MOX	MIC-E-test	EUCAST	ECOFF	MH	MOX	D	ND	ND	D	MOX	PK-PD analysis.
Onody C.,1997;J Antimicrob Chemother	9222053	Lack of resistance to erythromycin, rifampicin and ciprofloxacin in 98 clinical isolates of Legionella pneumophila.	Original article	98 isolates L. pneumophila	France	1989-1995	Clinical				Respiratory tract		NA	NA	NA	MIC-AD	NA	NA	BCYE	ERM, RIF, CIP	D	D	D	ND	No resistance against the antibiotics tested was detected.
Owayid Adday A., 2019;Plant Archives		Assessment of the antibiotic susceptibility and minimum inhibition concentration of Legionella pneumophila isolated from Adifferent sources in Babylon provence	Original article	420 L. pneumophila isolates	Iraq	NA	Both	Domestic water systems, air conditioner, tap water and showers			Dental wash and Respiratory tract secretions		NA	YES	NA	MIC-E-test	CLSI	NCCLS 2010 and Bruin et al. 2012	BCYE	CFTR, AZM, ERM, CIP, DOX, RIF, TIG, MOX, CL, LEV	D	ND	ND	D	AZM, CFTR, CIP, CL, ERM for the clinical isolates and AZM, CL and mix for the environmental
Pendland S.L.,1997;J Clin Microbiol.	9350781	Comparison of charcoal- and starch-based media for testing susceptibilities of Legionella species to macrolides, azalides, and fluoroquinolones.	Original article	34 L. pneumophila isolates	USA	NA	Clinical				NA		NA	NA	NA	MIC-AD	NCCLS	NCCLS	BCYE and BSYE	ERM, CL, CIP, AZM, LEV, 14-Hydroxyclarithromycin	ND	D	D	D	resistance to all in BCYE and NO resistance in BSYE
Pendland S.L.,2002;Diagn Microbiol Infect Dis.	12376032	Comparative killing rates of gatifloxacin and ciprofloxacin against 14 clinical isolates: impact of bacterial strain and antibiotic concentration.	Original article	2 L. pneumophila isolates	USA	NA	Clinical				NA		NA	NA	NA	MIC-BM	NCCLS	NA	BYE	GAT, CIP	D	ND	ND	NDF
Pucci M.J.,2004;Antimicrob Agents Chemother	15388422	Antimicrobial evaluation of nocathiacins, a thiazole peptide class of antibiotics.	Original article	12 L. pneumophila isolates	USA	NA	Clinical				NA		NA	NA	NA	MIC-AD	NCCLS	NCCLS	BCYE	BMS-249524, BMS-411886, BMS-461996, NOC, VAN, STR, LEV, TRV, LN, CL	ND	D	ND	D	BMS-411886, LN, CL
Pucci M.J.,2007;Antimicrob Agents Chemother	17242152	In vitro and in vivo antibacterial activities of heteroaryl isothiazolones against resistant gram-positive pathogens.	Original article	1 L. pneumophila isolates	USA	NA	Clinical				NA		NA	NA	NA	MIC-AD	NCCLS	NCCLS	MH	heteroaryl isothiazolones, AZM, DOX, LEV	D	D	D	D	heteroaryl isothiazolones, DOX, LEV
Qin T.,2019;Emerg Infect Dis.	31107214	National Surveillance of Legionnaires' Disease, China, 2014-2016.	Letter	7 L. pneumophila isolates	China	2014-2016	Clinical				Urine		NA	NA	NA	MIC-E-test	EUCAST	ECOFF and Bruin et al.2012	BCYE	CIP, LEV, MOX, ERM, AZM, CL, RIF, CFR	D	ND	ND	D	CXM	SBT, ST
Rahimi, B., 2017;Biomed. Pharmacol. J.	http://dx.doi.org/10.13005/bpj/1081	Antimicrobial Resistance Properties of Legionella pneumophila Isolated From The Cases of Lower Respiratory Tract Infections	Original article	27 L. pneumophila isolates	Iran	January -November 2015	Clinical				BAL (Broncho Alveolar Lavages) and respiratory secretions		NA	YES	NA	Kirby-Bauer	CLSI	CLSI	BCYE-a	CFTR, AZM, ERM, CIP, DOX, RIF, TIG, MOX, CL, LEV	ND	ND	ND	D	CIP, ERM, CL, MOX	PCR identification
Rhomberg P.R.,1994;Diagn Microbiol Infect Dis.	7874883	Evaluations of the Etest for antimicrobial susceptibility testing of Legionella pneumophila, including validation of the imipenem and sparfloxacin strips.	Case report	98 L. pneumophila isolates	USA	1981-1993	Clinical				NA		NA	YES	NA	MIC-AD and E-test	NCCLS	NCCLS	BCYE	SP, IPM	D	D	D	ND
Ruckdeschel G., 1984;Eur. J. Clin. Microbiol.	6594234	Susceptibility of Legionella spp. to Imipenem and 27 Other Beta-Lactam Antibiotics	Original article	49 L. pneumophila isolates	Germany	NA	Clinical				NA		NA	NA	NA	MIC-AD	NA	NA	BCYE-a	IPM, CF, CFT, CFM, CEFO, CFR, FOX, CT, CTX, CAZ, CFP, CFTR, MOXA, CEFT, CFX, CFL, P, OX,CRB, TIC, TEM, AZL, MZL, PIP, AP	ND	D	ND	NDF
Ruckdeschel G., 1999;J Antimicrob Chemother.	10382872	The in-vitro activity of moxifloxacin against Legionella species and the effects of medium on susceptibility test results.	Original article	49 L. pneumophila isolates	Germany	NA	Clinical				NA		NA	NA	NA	MIC-AD	NA	NA	BCYE	MOX, CIP, ERM, RIF	ND	ND	D	NDF
Sader H.S.,2012;J Antimicrob Chemother.	22287234	Antimicrobial activity of the novel pleuromutilin antibiotic BC-3781 against organisms responsible for community-acquired respiratory tract infections (CARTIs).	Original article	30 L. pneumophila isolates	Germany	2007-2008	Clinical				NA		NA	YES	NA	MIC-MB and MIC-AD	Edelstein et al.1996	NA	BCYE-a and BYE-a	BC-3781, AZM, ERM	D	D	D	NDF
Sandalakis V., 2014;J Wat Health	25473976	Minimum inhibitory concentration distribution in environmental Legionella spp. Isolates	Original article	43 L. pneumophila isolates	Greece	2004-2011	Water	Hotels (Public douche, Swimming pool, Water storage tank, Collector, Water-cooled conditioning, Public water network, Hose, Water leaving boiler, Water returning to boiler, 5 Douche at room				NA	NA	NO		MIC-E-test	EUCAST	NA	BCYE-a	AZM, ERM, MOX, TE, SXT, RIF	D	ND	ND	D	L. pneumophila sg 1 resistant to all antibiotics. L. pneumophila sg 2–15 resistant to MOX, TE, SXT
Saravolatz L.D., 1980;Scand J Infect Dis.	7433921	Antimicrobial Susceptibility of Legionella Pneumophila Serogroups I-IV	Original article	14 L. pneumophila isolates	USA	NA	Clinical				NA		NA	YES	NA	MIC-AD	Thornsberry et al. 1978	NA	MH	P, TIC, CFT, CFM, FOX, CFR, GM, TOB, AN, DOX, CL, ERM, RIF, SXT	D	ND	ND	D	P, cefamandole, SXT
Sato T.,2011;Antimicrob Agents Chemother	21220534	In vitro antibacterial activity of modithromycin, a novel 6,11-bridged bicyclolide, against respiratory pathogens, including macrolide-resistant Gram-positive cocci.	Original article	56 L. pneumophila isolates	Japan	1994-2006	Clinical				NA		NA	NA	NA	MIC-BM	CLSI	CLSI	MH-broth	MOD, TEL, CL, AZM, ERM, CD, LEV	D	D	D	D	MOD, TEL, CL, AZM, ERM, CD
Schrock J., 1997;Diagn Microbiol Infect Dis.	9327252	Susceptibility of Ninety-Eight Clinical Isolates of Legionella to Macrolides and Quinolones Using the Etest	Original article	94 L. pneumophila isolates	USA	1991-1995	Clinical				Sputum or BAL (bronchial alveolar lavages)		NA	YES	NA	MIC-E-test	NA	NA	BCYE	ERM, AZM, CL, CIP, LEV	D	D	ND	ND	All clinical isolates of Legionella were susceptible to the antibiotics tested
Shadoub L., 2015;EBioMedicine	26501115	Hidden Selection of Bacterial Resistance to Fluoroquinolones In Vivo: The Case of Legionella pneumophila and Humans	Original article	15 L. pneumophila isolates	France	2006-2011	Clinical				Lower respiratory tract		NA	YES	NA	MIC-E-test	Rhomberg and Jones, 1994	NA	BCYE	CIP	D	ND	ND	D	CIP	pcr identification, Next-generation Deep-sequencing of the Legionella gyrA QRDR
Sharaby Y., 2019;Sci Rep.	30992549	Antimicrobial agent susceptibilities of Legionella pneumophila MLVA-8 genotypes.	Original article	105 L. pneumophila isolates (12 clinical and 93 environmental)	Israel	2013-2014	Both	Drinking-water network			Sputum	NA	NA	YES	NA	MIC-E-test	EUCAST	ECOFF	BCYE-a	CIP, MOX, LEV, TIG, DOX, AZM, ERM, CL, RIF, SXT	D	D	D	D	LEV, TIG, ERM, RIF, SXT	MLVA-typing
Sikora A., 2017;Ann Agric Environ Med.	28378991	Assessment of antibiotic susceptibility of Legionella pneumophila isolated from water systems in Poland	Original article	28 L. pneumophila isolates	Poland	2009-2010/2014-2015	Water	Water systems in hospitals/sanatoriums/hotels/other public buildings				NA	NA	NO		MIC-BM and E-test	Rhomberg and Jones, 1994	NA	BCYE-a	AZM, CIP, RIF	D	D	D	D	AZM
Smith R.P.,2003;Antimicrob Agents Chemother.	12604545	Use of the microbial growth curve in postantibiotic effect studies of Legionella pneumophila.	Original article	1 L. pneumophila isolate	USA	NA	Clinical				Sputum		NA	YES	NA	MIC-BM	NCCLS	NCCLS	BCYE- broth	LEV, CIP, AZM, ERM, DOX	ND	ND	ND	NDF
Stout J.E.,1998;Diagn Microbiol Infect Dis	9488830	Comparative activity of ciprofloxacin, ofloxacin, levofloxacin, and erythromycin against Legionella species by broth microdilution and intracellular susceptibility testing in HL-60 cells	Original article	9 L. pneumophila isolates	USA	NA	Clinical				NA		NA	NA	NA	MIC-BM	NCCLS	NCCLS	Yeast extract broth	ERM, CIP, OFL, LEV	ND	ND	D	NDF
Stout J.E.,1998;J Antimicrob Chemother	9533475	Activity of azithromycin, clarithromycin, roxithromycin, dirithromycin, quinupristin/dalfopristin and erythromycin against Legionella species by intracellular susceptibility testing in HL-60 cells.	Original article	1 L. pneumophila	USA	NA	Clinical				NA		NA	NA	NA	MIC-BM	publised article	NA	Yeast extract broth	AZM, ERM, QD, ROX, CL, DIR	ND	ND	D	NDF
Streenath K., 2019;Future Microbiol.	31148475	Antibiotic susceptibility of environmental Legionella pneumophila isolated in India.	Original article	46 isolates L. pneumophila	India	2015-2018	Water	Water taps and AC cooling towers				NA	NA	NO		MIC-E-test	EUCAST and De Giglio et al. 2015 and Torre et al 2018	ECOFF	BCYE-a and MH	AZM, ERM, RIF, LEV, DOX, TE	D	D	D	ND	no tendency toward drug resistance was observed.	RT-pcr for identification
Subbaram K.,2017;Asian Pac J Trop Biomed	NA	Isolation, identification, characterization and antibiotic sensitivity profile of pathogenic Legionella pneumophila isolates from different water sources	Original article	The rate of isolation of L. pneumophila in different water sources was found to be 20% (lakes), 10% (ponds), 8% (watertanks) and 1% (rivers).	Asian countries	2017	Water	Lakes, ponds, water tanks, rivers				NA	NA	NO		Kirby-Bauer	Jarraud et al. 2012	Jarraud et al. 2012	MH	AZM, CL, ERM, DOX, MOX, CFR, CEPH, AMC, AMP, VAN	ND	ND	ND	D	L. pneumophila strains were resistant to all antibiotics tested
Tan J.S.,2001;Clin Infect Dis.	11340527	Persistently positive culture results in a patient with community-acquired pneumonia due to Legionella pneumophila.	Case report	2 L. pneumophila isolates	USA	1999	Clinical				BAL (Broncho Alveolar Lavages)		NA	YES	AZM, FEP, RIF, IPM, LEV	MIC-BM	Stout et al. 1998 and Buggy et al. 1995	Stout et al. 1998 and Buggy et al. 1995	Yeast extract broth	ERM, CIP, LEV, MOX, CL	D	ND	ND	D	ERM, AZM	PCR identification
Thornsberry C., 1978;Antimicrob Agents Chemother.	626494	In vitro activity of antimicrobial agents on Legionnaires disease bacterium.	Original article	6 L. pneumophila isolates	USA	1978	Clinical				frozen material saved from the Pontiac outbreak and from the pleural fluid		NA	YES	NA	MIC-AD	Steers et al. 1959	This article	MH	P-G, METH, KN, AK, RIF,CRB, STR, DOX, VAN, CHL, TE, MIN,AMP, FOX,CEF, CFM, ERM,CD,GM,C, SXT	D	D	ND	D	VAN
Torre I.,2018;Environ Res.	29625340	Environmental surveillance and in vitro activity of antimicrobial agents against Legionella pneumophila isolated from hospital water systems in Campania, South Italy: a 5-year study.	Original article	125 L. pneumophila isolates	Italy	2012-2016	Water	Hospital drinking water system				NA	NA	NO		MIC-E-test	EUCAST and CLSI	ECOFF and Bruin et al. 2012	BCYE-a	AZM, CTX, CL, DOX, ERM, RIF, TIG, CIP, LEV, MOX	D	D	D	ND
Tsakris A., 1999;J Antimicrob Chemother.	10552988	In-vitro activity of antibiotics against Legionella pneumophila isolates from water systems.	Original article	82 L. pneumophila isolates	9 European countries (Denmark, Greece, France, Germany, Italy, Spain, Sweden, Switzerland, UK)	NA	Water	Tap water, shower water, cooling towers, spa				NA	NA	NO		MIC-AD	Pendland et al. 1997	NA	BCYE	CIP, CL, ERM, PEF, RIF	D	D	D	NDF
Vandewalle-Capo M., 2017;Int J Antimicrob Agents	28782709	Minimum inhibitory concentration (MIC) distribution among wild-type strains of Legionella pneumophila identifies a subpopulation with reduced susceptibility to macrolides owing to efflux pump genes.	Original article	109 isolates L. pneumophila	France	April 2006-June 2007	Clinical				NA		NA	YES	NA	MIC-E-test	EUCAST 2017 and Descours 2017	ECOFF	BCYE-a	RIF, CIP, MOX, LEV, ERM, AZM, CL, DOX	D	D	D	D	Low resistance to all antibiotics tested	Sequence typing
Viasus D.,2013; Medicine	23266795	Community-acquired Legionella pneumophila pneumonia: a single-center experience with 214 hospitalized sporadic cases over 15 years.	Original article	214 L. pneumophila isolates	Spain	1995-2010	Clinical				Urine, sputum, transthoracic needle aspiration specimen, pleural fluid		NA	YES	CFTR, AMC, without a macrolide and levofloxacin. Combination therapy and one macrolide (with or without rifampin)	MIC-BM	CLSI	CLSI	BCYE-a	CFTR, AMC, LEV, RIF	NDF	NDF	NDF	NDF
Vickers R.M., 1992;J Clin Microbiol.	1313043	Cefamandole-Susceptible Strains of Legionella pneumophila Serogroup 1: Implications for Diagnosis and Utility as an Epidemiological Marker	Original article	109 L. pneumophila isolates (39 clinical and 70 environmental)	USA	NA	Both	Community hospital's water distribution system			Sputum	NA	NA	YES	NA	Kirby-Bauer	NA	NA	BCYE	CFM	NDF	NDF	NDF	NDF		REA	Cefamandole susceptible and resistant isolates
Wilson R.E.,2018; J Antimicrob Chemother.	30053025	Antibiotic susceptibility of Legionella pneumophila strains isolated in England and Wales 2007-17.	Original article	92 L. pneumophila isolates	England and Wales	2007- 2017	Clinical				NA		NA	YES	NA	MIC-BM	Bruin et al.2012 and Massip et al. 2017	Massip et al. 2017	MH with BCYE suppl.	ERM, RIF, AMP, CTX, TE, LEV, MOX, CIP	D	D	D	NDF			The lack of clear guidelines to interpret L. pneumophila AST does not allow designation as susceptible or resistant to each of the eight antibiotics tested, highlighting the need for an agreed epidemiological cut-off value to be set.
Xiong L.,2016;J Water Health	27959883	Antibiotic susceptibility of Legionella strains isolated from public water sources in Macau and Guangzhou	Original article	40 L. pneumophila isolates	China	2007 -2010	Water	Fountains and cooling towers of public facilities (hotels, schools, and shopping malls)				NA	NA	NO		MIC-BM	NCCLS	NCCLS	BCYE-a	ERM, CTX, DOC, MIN, CIP, LEV, MOX	D	D	D	D	ERM, CTX , DOC, MIN		LEV was the most effective drug against different Legionella species and serogroups of L. pneumophila isolates.
Yaslianifard, S., 2019;Clinical Epidemiology and Global Health	NA	Prevalence and molecular distribution of Legionella pneumophila in cold water taps across Alborz province, Iran	Original article	12 L. pneumophila isolates	Iran	2015-2016	Water	Cold water taps				NA	YES	NO		Kirby-Bauer	CLSI	CLSI	MH	CF, FEP, CAZ, CIP, MEM, IPM, TZP, GM, C, GAT, AMP, AK	ND	ND	ND	NDF		molecular distribution

## Sheet: ABBREVIATIONS OF ANTIBIOTICS
Antibiotic	Abbreviation
Rifampicin	RIF
Ciprofloxacin	CIP
Levofloxacin	LEV
Doxycycline	DOX
Tigecycline	TIG
Azithromycin	AZM
Cefotaxime	CTX
Erythromycin	ERM
Minocycline	MIN
Moxifloxacin	MOX
Clarithromycin	CL
Trimethoprim/sulphamethoxazole	SXT
Norfloxacin	NOR
Solithromycin	SOL
Garenoxacin	GRNX
Pazufloxacin	PZ
Streptomycin	STR
Gentamycin	GM
Chloramphenicol	CHL
Ampicillin	AMP
Nalidixic acid	NA
Gatifloxacin	GAT
Ofloxacin	OFL
Oxolinic acid	OX-AC
Kanamycin	KN
Oxytetracycline	OXY
Imipenem	IPM
Amoxicillin/clavulanic acid	AMC
Aztreonam	ATM
Tetracycline	TE
Sitafloxacin	STFX
Ceftriaxone	CFTR
Clindamycin	CD
Telithromycin	TEL
Quinupristin/Dalfopristin	QD
Linezolid	LIN
Penicillin	P
Teicoplanin	TC
Vancomycin	VAN
Amoxicilline	AMX
Ceftazidime	CAZ
Cefixime	CXM
Meropenem	MEM
Novobiocin	NOV
Roxithromycin	ROX
Ceftazolin	CFT
Trovafloxacin	TRV
Grepafloxacin	GR
Gemifloxacin	GMF
Cefalothin	CF
Cefamandole	CFM
Cefotiam	CEFO
Cefuroxime	CFR
Cefoxitin	FOX
Cefotetan	CT
Cefmenoxime	CFX
Cefoperazone	CFP
Moxalactam	MOXA
Ceftizoxime	CEFT
Cefsulodin	CFL
Oxacyllin	OX
Carbenicillin	CRB
Ticarcillin	TIC
Temocillin	TEM
Azlocillin	AZL
Mezlocillin	MZL
Piperacillin	PIP
Apalcilline	AP
Miocamycin	M
Sparfloxacin	SP
Modithromycin	MOD
Dirithromycin	DIR
Colistin	C
Amikacin	AK
Thiamphenicol	THM
Lomefloxacin	LOM
Rosanamycin	ROS
Fleroxacin	FL
Cefdinir	CFD
Pefloxacin	PF
Metronidazole	MET
Clavulanic acid	CA
Tylosin	TLS
Virginiamycin	VRG
Noxacin	NOX
Cephalexin	CEPH
Methicillin	METH
Nocathiocin	NOC
Flumequine	FL

## Sheet: TABLES FOR GRAPHICS_1
chronological distribution of the most cited antibiotics
	RIF	CIP	LEV	DOX	AZM	ERM	MOX	CL	NEW
2000-2019	25	34	37	17	34	38	21	27	10
1990's	7	12	3	2	5	15	1	8	4
1980's	8	2	0	3	0	8	0	2	3

## Sheet: TABLES FOR GRAPHICS_2
Methodology		MIC Distribution in the reviewed articles			No of articles finally used for the graphs building
Main group	Sub-group#	MIC50	MIC90	Upper values^	MIC50	MIC90	Upper values^
Agar dilution	BYE	12	12	12	11	12	12
	BCYE	7	8	8	7	8	8
E-testing	BCYE	17	15	15	16	15	15
	BYE	1	1	1	0	0	0
Plating	BSYE	3	2	2	2	2	2
	BCYE	1	1	1	0	0	0
Broth dilution*	BSYE	30	23	28	27	20	24

## Sheet: SAMPLE vs ANTIBIOTICS
type of sample vs antibiotics
type of sample	CIP	ERM	AZM	RIF	LEV	CL	CIP
water	13	12	10	10	9	9	13
clinical	29	39	24	23	26	23	29
both	8	9	5	8	5	4	8
geographical distribution of the most cited antibiotics
Geographical area	CIP	ERM	AZM	RIF	DOX	LEV	CL
Europe	27	24	14	20	9	17	13
USA	14	27	16	13	9	15	14
Asia	10	13	12	9	6	7	11

## Sheet: GEOGRAPHICAL DISTRIBUTION
geographical distribution of the most cited antibiotics
Geographical area	CIP	ERM	AZM	RIF	DOX	LEV	CL
Europe	27	24	14	20	9	17	13
USA	14	27	16	13	9	15	14
Asia	10	13	12	9	6	7	11
